# Supplementary material for: The seroepidemiology of dengue in a US military population based in Puerto Rico during the early phase of the Zika pandemic
Source: PLoS Negl Trop Dis. 2022 Jan 21;16(1):e0009986. doi: 10.1371/journal.pntd.0009986 (PMC8846501; doi:10.1371/journal.pntd.0009986)
Supplement: S1 Table — (XLS) [file pntd.0009986.s001.xls]

## Sheet: Data
double_id	DENV_pos	primarydenv	zikvnt80pos	suspectzikv	confirmedzikv
1	1	0	0	0	0
2	1	0	1	0	0
3	0	0	1	0	0
4	1	0	0	0	0
5	1	1	0	0	0
6	1	1	0	0	0
7	1	0	1	0	0
8	1	0	0	0	0
9	1	0	1	0	0
10	1	0	0	0	0
11	0	0	0	0	0
12	0	0	0	0	0
13	1	1	1	0	0
14	1	0	0	0	0
15	0	0	0	0	0
16	1	0	1	0	0
17	0	0	0	0	0
18	0	0	0	0	0
19	0	0	0	0	0
20	1	0	1	0	0
21	1	1	0	0	0
22	1	0	1	0	0
23	1	0	0	0	0
24	1	1	0	0	0
25	0	0	0	0	0
26	1	0	0	0	0
27	1	0	1	0	0
28	1	0	1	0	0
29	0	0	0	0	0
30	0	0	0	0	0
31	1	1	0	0	0
32	0	0	0	0	0
33	1	0	1	0	0
34	1	0	1	0	0
35	1	0	0	0	0
36	0	0	0	0	0
37	0	0	0	0	0
38	0	0	0	0	0
39	1	0	1	0	0
40	0	0	0	0	0
41	1	1	1	0	0
42	0	0	0	0	0
43	0	0	0	0	0
44	1	1	0	0	0
45	0	0	0	0	0
46	1	0	1	0	0
47	0	0	0	0	0
48	0	0	0	0	0
49	0	0	0	0	0
50	0	0	0	0	0
51	0	0	1	0	0
52	1	0	0	0	0
53	1	1	0	0	0
54	1	0	0	0	0
55	1	0	1	0	0
56	1	0	1	0	0
57	1	1	0	0	0
58	1	1	1	0	0
59	1	1	1	0	0
60	1	0	1	0	0
61	1	0	0	0	0
62	1	1	1	0	0
63	1	0	1	0	0
64	1	1	0	0	0
65	0	0	0	0	0
66	0	0	0	0	0
67	0	0	0	0	0
68	1	0	1	0	0
69	0	0	0	0	0
70	0	0	0	0	0
71	1	1	0	0	0
72	1	0	1	0	0
73	0	0	0	0	0
74	1	0	1	0	0
75	0	0	0	0	0
76	0	0	0	0	0
77	1	0	0	1	0
78	1	0	0	0	0
79	0	0	1	0	0
80	0	0	0	0	0
81	1	0	1	0	0
82	1	0	0	0	0
83	1	0	0	0	0
84	0	0	0	0	0
85	0	0	0	0	0
86	1	0	0	0	0
87	1	0	0	0	0
88	1	0	0	0	0
89	0	0	0	0	0
90	1	1	0	0	0
91	0	0	0	0	0
92	1	0	1	1	0
93	1	0	0	0	0
94	1	0	1	0	0
95	1	0	0	0	0
96	0	0	0	0	0
97	0	0	0	0	0
98	1	1	0	0	0
99	1	0	1	0	0
100	1	0	1	0	0
101	1	1	0	0	0
102	1	0	0	0	0
103	1	1	0	0	0
104	0	0	0	0	0
105	1	0	1	0	0
106	1	1	1	0	0
107	1	0	1	0	0
108	1	1	0	0	0
109	1	0	1	0	0
110	1	1	0	0	0
111	1	1	0	0	0
112	1	0	0	0	0
113	1	1	0	0	0
114	1	0	1	0	0
115	1	0	0	0	0
116	1	0	1	0	0
117	1	1	0	0	0
118	0	0	0	0	0
119	0	0	0	0	0
120	0	0	0	0	0
121	1	0	0	0	0
122	1	0	1	0	0
123	1	0	0	0	0
124	1	0	1	0	0
125	1	0	1	0	0
126	0	0	0	0	0
127	0	0	0	0	0
128	0	0	0	0	0
129	1	0	1	0	0
130	0	0	0	0	0
131	0	0	0	0	0
132	1	0	1	0	0
133	0	0	0	0	0
134	1	0	1	0	0
135	1	1	1	0	0
136	1	0	1	0	0
137	1	1	0	0	0
138	1	0	1	1	1
139	1	0	1	0	0
140	1	1	0	0	0
141	1	1	0	0	0
142	1	0	0	0	0
143	1	0	1	0	0
144	0	0	0	0	0
145	0	0	0	0	0
146	1	1	0	0	0
147	1	0	0	0	0
148	0	0	0	0	0
149	1	1	0	0	0
150	1	1	0	0	0
151	1	0	0	0	0
152	1	1	1	0	0
153	0	0	0	0	0
154	1	1	0	0	0
155	0	0	0	0	0
156	1	0	0	0	0
157	1	1	0	0	0
158	1	0	1	0	0
159	0	0	1	0	0
160	1	0	0	0	0
161	0	0	0	0	0
162	0	0	0	0	0
163	0	0	0	0	0
164	1	1	0	0	0
165	1	0	1	0	0
166	0	0	0	0	0
167	1	0	0	0	0
168	0	0	0	0	0
169	0	0	0	0	0
170	0	0	0	0	0
171	1	1	0	0	0
172	1	1	1	0	0
173	0	0	0	0	0
174	1	1	0	0	0
175	1	1	0	0	0
176	0	0	0	0	0
177	1	0	1	0	0
178	0	0	0	0	0
179	1	0	1	0	0
180	1	0	0	0	0
181	0	0	0	0	0
182	1	1	0	0	0
183	0	0	0	0	0
184	1	1	0	0	0
185	1	1	1	0	0
186	1	0	0	0	0
187	1	0	0	0	0
188	1	0	1	0	0
189	1	0	1	0	0
190	0	0	0	0	0
191	1	0	1	0	0
192	1	0	1	0	0
193	1	0	0	0	0
194	0	0	0	0	0
195	1	0	0	0	0
196	1	0	1	0	0
197	1	0	0	0	0
198	1	1	0	0	0
199	1	0	1	0	0
200	1	1	0	0	0
201	1	1	1	0	0
202	1	0	0	0	0
203	1	0	1	0	0
204	1	0	0	0	0
205	1	0	0	0	0
206	1	1	0	0	0
207	1	0	1	0	0
208	1	0	0	0	0
209	0	0	0	0	0
210	1	0	0	0	0
211	1	0	1	0	0
212	1	1	0	0	0
213	1	1	0	0	0
214	1	1	0	0	0
215	0	0	0	0	0
216	0	0	0	0	0
217	1	1	0	0	0
218	1	1	0	0	0
219	1	1	0	0	0
220	0	0	0	0	0
221	1	0	1	0	0
222	0	0	0	0	0
223	1	1	0	0	0
224	0	0	1	0	0
225	1	0	0	0	0
226	0	0	0	0	0
227	1	0	1	0	0
228	1	0	0	0	0
229	1	1	1	0	0
230	1	0	1	0	0
231	1	0	1	0	0
232	1	0	1	0	0
233	1	0	0	0	0
234	1	1	0	0	0
235	0	0	0	0	0
236	1	1	0	0	0
237	1	0	1	0	0
238	1	0	1	0	0
239	1	1	0	0	0
240	1	1	0	0	0
241	0	0	0	0	0
242	1	0	1	0	0
243	1	0	1	0	0
244	1	0	1	0	0
245	0	0	0	0	0
246	1	1	0	0	0
247	1	1	0	0	0
248	0	0	0	0	0
249	0	0	0	0	0
250	1	0	0	0	0
251	1	0	1	0	0
252	1	1	0	0	0
253	1	1	0	0	0
254	1	0	1	0	0
255	1	0	1	0	0
256	0	0	0	0	0
257	1	1	0	0	0
258	0	0	0	0	0
259	1	0	1	0	0
260	1	0	1	0	0
261	1	0	1	0	0
262	1	0	1	1	0
263	0	0	0	0	0
264	0	0	0	0	0
265	1	1	0	0	0
266	1	0	0	0	0
267	1	1	0	0	0
268	0	0	0	0	0
269	0	0	0	0	0
270	1	0	0	0	0
271	0	0	0	0	0
272	1	1	1	0	0
273	1	1	0	0	0
274	1	0	0	0	0
275	1	0	0	0	0
276	0	0	0	0	0
277	1	0	1	0	0
278	1	0	1	0	0
279	1	0	0	0	0
280	1	0	1	0	0
281	1	0	0	0	0
282	1	0	1	0	0
283	0	0	0	0	0
284	1	0	1	0	0
285	1	1	1	0	0
286	1	0	1	0	0
287	1	0	1	0	0
288	1	1	1	0	0
289	1	1	0	0	0
290	1	1	0	0	0
291	0	0	0	0	0
292	1	0	0	0	0
293	1	1	1	0	0
294	1	0	1	0	0
295	1	0	1	0	0
296	1	1	0	0	0
297	1	0	0	0	0
298	1	0	0	0	0
299	1	0	1	0	0
300	1	1	0	0	0
301	0	0	0	0	0
302	1	1	0	0	0
303	0	0	0	0	0
304	1	1	1	0	0
305	1	0	1	0	0
306	1	0	1	0	0
307	0	0	0	0	0
308	1	0	0	0	0
309	0	0	0	0	0
310	1	1	0	0	0
311	1	0	0	0	0
312	1	0	1	0	0
313	1	0	1	0	0
314	1	0	1	0	0
315	1	0	1	0	0
316	0	0	0	0	0
317	1	0	0	0	0
318	1	1	0	0	0
319	0	0	0	0	0
320	0	0	0	0	0
321	1	1	0	0	0
322	1	0	0	0	0
323	0	0	0	0	0
324	1	0	1	0	0
325	1	1	0	0	0
326	1	0	0	0	0
327	0	0	0	0	0
328	0	0	0	0	0
329	1	0	1	0	0
330	0	0	0	0	0
331	1	0	1	0	0
332	0	0	0	0	0
333	0	0	0	0	0
334	1	0	0	0	0
335	0	0	0	0	0
336	1	1	0	0	0
337	0	0	0	0	0
338	1	1	0	0	0
339	0	0	0	0	0
340	1	0	0	0	0
341	0	0	0	0	0
342	1	1	1	0	0
343	0	0	0	0	0
344	0	0	0	0	0
345	0	0	0	0	0
346	0	0	0	0	0
347	1	0	0	0	0
348	1	1	0	0	0
349	1	0	1	0	0
350	1	0	1	0	0
351	0	0	0	0	0
352	1	1	0	0	0
353	1	0	0	0	0
354	1	0	1	0	0
355	1	0	0	0	0
356	1	0	1	0	0
357	0	0	0	0	0
358	1	1	0	0	0
359	0	0	1	0	0
360	1	0	0	0	0
361	0	0	1	0	0
362	1	0	0	0	0
363	1	0	1	0	0
364	1	1	0	0	0
365	1	0	1	0	0
366	0	0	0	0	0
367	1	1	0	0	0
368	0	0	0	0	0
369	0	0	0	0	0
370	0	0	0	0	0
371	1	0	0	0	0
372	1	0	0	0	0
373	1	0	1	0	0
374	1	1	1	0	0
375	1	1	0	0	0
376	1	0	0	0	0
377	0	0	0	0	0
378	1	0	1	0	0
379	1	0	1	0	0
380	1	1	1	0	0
381	0	0	0	0	0
382	1	0	0	0	0
383	0	0	0	0	0
384	0	0	0	0	0
385	0	0	0	0	0
386	1	0	1	0	0
387	1	0	0	0	0
388	0	0	0	0	0
389	0	0	0	0	0
390	1	0	0	0	0
391	1	0	1	0	0
392	0	0	0	0	0
393	1	1	0	0	0
394	1	1	1	0	0
395	1	0	1	0	0
396	1	1	0	0	0
397	1	1	0	0	0
398	0	0	0	0	0
399	0	0	0	0	0
400	1	0	1	0	0
401	1	1	0	0	0
402	1	0	0	0	0
403	1	0	1	0	0
404	0	0	0	0	0
405	1	1	1	0	0
406	1	0	0	0	0
407	0	0	0	0	0
408	1	0	0	0	0
409	1	0	1	0	0
410	1	0	0	0	0
411	1	0	0	0	0
412	1	1	0	0	0
413	0	0	0	0	0
414	0	0	0	0	0
415	1	0	1	1	0
416	1	0	0	0	0
417	1	0	1	0	0
418	0	0	0	0	0
419	0	0	0	0	0
420	1	0	0	0	0
421	0	0	0	0	0
422	1	1	0	0	0
423	0	0	0	0	0
424	0	0	1	0	0
425	0	0	0	0	0
426	0	0	0	0	0
427	0	0	0	0	0
428	0	0	0	0	0
429	1	1	0	0	0
430	1	1	0	0	0
431	1	0	1	0	0
432	0	0	0	0	0
433	0	0	0	0	0
434	1	0	1	0	0
435	1	0	0	0	0
436	1	1	1	0	0
437	1	1	0	0	0
438	1	0	0	0	0
439	0	0	1	0	0
440	1	0	1	1	0
441	1	0	1	0	0
442	0	0	0	0	0
443	1	0	0	0	0
444	1	1	1	0	0
445	1	0	0	0	0
446	0	0	0	0	0
447	0	0	0	0	0
448	1	0	0	0	0
449	1	0	1	0	0
450	0	0	0	0	0
451	1	0	1	1	0
452	1	1	0	0	0
453	1	0	1	0	0
454	1	0	1	0	0
455	0	0	0	0	0
456	1	0	0	0	0
457	1	0	0	0	0
458	1	0	1	0	0
459	1	0	1	0	0
460	1	0	1	0	0
461	1	0	1	0	0
462	1	0	0	0	0
463	0	0	0	0	0
464	1	0	1	0	0
465	0	0	0	0	0
466	0	0	0	0	0
467	1	1	0	0	0
468	1	0	0	0	0
469	0	0	0	0	0
470	1	1	0	0	0
471	0	0	0	0	0
472	1	0	0	0	0
473	0	0	0	0	0
474	1	0	1	0	0
475	1	0	1	0	0
476	0	0	0	0	0
477	0	0	0	0	0
478	1	0	1	0	0
479	1	0	1	0	0
480	1	0	0	0	0
481	0	0	0	0	0
482	1	0	1	0	0
483	1	0	1	0	0
484	1	0	1	0	0
485	0	0	0	0	0
486	1	0	1	0	0
487	1	0	0	0	0
488	0	0	1	0	0
489	1	0	1	0	0
490	0	0	0	0	0
491	1	0	1	0	0
492	1	0	0	0	0
493	1	0	1	0	0
494	0	0	0	0	0

## Sheet: Data_dictionary
Variable	Definition
double_id	nth observation in dataset
DENV_pos	NT80 positive to DENV-1, DENV-2, DENV-3 or DENV-4
primarydenv	NT80 positive to only one DENV serotype (monovalent)
zikvnt80pos	Detectable ZIKV antibody by FlowNT
suspectzikv	Detectable ZIKV antibody by FlowNT and PRNT
confirmedzikv	Detectable ZIKV antibody by FlowNT and PRNT, and seroconversion of ZIKV since prior time point and with no DENV seroconversion in that time
